# Supplementary material for: Evaluation of soybean [Glycine max (L.) Merr.] genotypes for yield, water use efficiency, and root traits
Source: PLoS One. 2019 Feb 22;14(2):e0212700. doi: 10.1371/journal.pone.0212700 (PMC6386299; doi:10.1371/journal.pone.0212700)
Supplement: S1 File — (XLSX) [file pone.0212700.s001.xlsx]

## Sheet: Field data-Florence, SC
S1 File. Data from the field study conducted at Florence, SC. Rows 34, 74, and 89 contain missing data because of lost samples during transporation.
Genotype	Replication	Irriagtion	Yield (kg/m2)	Total Root Length (cm)	Total Root Surface Area (cm2)	Total Root Volume (cm3)	Fine Root (diameter 0-0.25mm) Length (cm)	Fine Root (diameter 0-0.25mm) Surface Area (cm2)	Fine Root (diameter 0-0.25mm) Volume (cm3)	Shoot Dry Weight (g/m2)	Root Dry Weight (g/m2)
Boggs	1	Irrigated	0.249731	1366.13	312.15	7.4142	436.873	19.4539	0.07584	649.351	34.5455
Boggs	2	Irrigated	0.194833	714.936	178.031	4.2562	191.741	8.30676	0.03166	519.481	30.9091
Boggs	3	Irrigated	0.181916	1536.73	296.438	5.508	547.916	24.2208	0.09382	519.481	40
Boggs	4	Irrigated	0.215285	1147.6	228.987	4.5006	440.228	19.0932	0.07274	519.481	53.2468
Boggs	5	Irrigated	0.235737	1025.64	239.356	5.928	340.451	14.8637	0.05696	779.221	32.2078
Boggs	1	Non-irrigated	0.148547	1231.62	251.584	6.5296	467.617	20.3683	0.07784	779.221	50.9091
Boggs	2	Non-irrigated	0.186222	1508.48	277.168	5.5456	656.214	28.1772	0.10658	389.61	44.6753
Boggs	3	Non-irrigated	0.236814	1235.21	236.023	5.2508	508.077	22.7133	0.08864	519.481	30.1299
Boggs	4	Non-irrigated	0.173305	3114.7	475.285	8.3644	1539.03	65.1005	0.24294	779.221	64.9351
Boggs	5	Non-irrigated	0.174381	1301.97	273.238	5.7412	506.906	21.6269	0.08128	519.481	67.013
Crockett	1	Irrigated	0.21098	2089.3	511.878	6.2148	706.414	30.9663	0.11942	649.351	57.6623
Crockett	2	Irrigated	0.155005	2153.54	565.737	14.7366	663.506	29.2416	0.1134	389.61	63.3766
Crockett	3	Irrigated	0.194833	1967.14	764.234	30.2288	569.795	24.1355	0.0908	649.351	72.2078
Crockett	4	Irrigated	0.231432	1310.99	418.663	12.8728	401.381	17.1654	0.065	649.351	75.3247
Crockett	5	Irrigated	0.178687	1105.48	432.209	15.9036	323.14	13.9653	0.05336	1168.83	83.8961
Crockett	1	Non-irrigated	0.188375	1512.86	430.785	12.1128	522.813	23.205	0.09098	909.091	71.6883
Crockett	2	Non-irrigated	0.142088	1725.92	435.116	10.8132	664.954	28.469	0.10748	909.091	51.9481
Crockett	3	Non-irrigated	0.161464	1720.66	334.28	7.4446	753.914	31.8031	0.11884	909.091	33.2468
Crockett	4	Non-irrigated	0.159311	3713.11	803.575	16.8038	1532.58	65.281	0.24624	649.351	46.7532
Crockett	5	Non-irrigated	0.157158	2294.3	358.99	6.0676	1103.1	46.7359	0.17504	649.351	28.0519
N06-7023	1	Irrigated	0.186222	937.755	254.751	6.5118	239.2	10.5252	0.04072	779.221	54.5455
N06-7023	2	Irrigated	0.20775	1229.23	286.886	5.8518	324.926	14.5595	0.0572	389.61	31.6883
N06-7023	3	Irrigated	0.231432	2756.97	642.642	14.098	972.737	42.9781	0.16678	649.351	80
N06-7023	4	Irrigated	0.208827	1343.08	370.93	9.6508	450.299	19.7541	0.07622	649.351	125.455
N06-7023	5	Irrigated	0.203445	1912.97	439.527	10.1682	688.747	30.483	0.11808	519.481	49.0909
N06-7023	1	Non-irrigated	0.153929	2542.05	429.093	8.474	1137.51	51.0065	0.19936	1038.96	67.2727
N06-7023	2	Non-irrigated	0.181916	2602.24	472.3	9.32	1158.09	51.0564	0.197	1298.7	68.8312
N06-7023	3	Non-irrigated	0.159311	1430.23	266.82	5.5448	604.616	27.0196	0.10532	779.221	41.8182
N06-7023	4	Non-irrigated	0.182992	1680.3	255.664	3.6522	866.827	36.8753	0.13812	649.351	54.8701
N06-7023	5	Non-irrigated	0.235737	2224.59	389.259	6.784	960.777	41.311	0.15652	519.481	29.0909
N09-12854	1	Irrigated	0.167922	1817.28	602.245	19.4496	525.482	22.7532	0.08708	519.481	54.2857
N09-12854	2	Irrigated	.	.	.	.	.	.	.	.	.
N09-12854	3	Irrigated	0.200215	2437.73	802.055	23.9922	815.431	34.4471	0.12914	519.481	75.5844
N09-12854	4	Irrigated	0.202368	1423.82	502.782	17.0938	440.398	18.8581	0.07152	519.481	72.4675
N09-12854	5	Irrigated	0.209903	1952.82	468.438	12.0076	611.946	26.8816	0.1041	519.481	53.5065
N09-12854	1	Non-irrigated	0.204521	1892.4	925.441	42.0116	578.838	24.5967	0.09276	649.351	54.8052
N09-12854	2	Non-irrigated	0.201292	3280.05	523.841	8.477	1508.93	65.6208	0.25108	649.351	61.2987
N09-12854	3	Non-irrigated	0.175457	2098.04	384.064	7.6286	812.729	36.0603	0.14026	649.351	38.4416
N09-12854	4	Non-irrigated	0.23789	1719.97	387.259	9.3282	710.353	31.3549	0.12106	779.221	70.3896
N09-12854	5	Non-irrigated	0.186222	1935.44	284.503	4.7192	979.451	41.8928	0.1578	389.61	29.0909
N09-13890	1	Irrigated	0.212056	1486.02	336.237	7.342	460.466	20.4197	0.07942	649.351	47.2727
N09-13890	2	Irrigated	0.20775	1903.81	379.05	7.0576	638.044	28.2996	0.10998	519.481	51.1688
N09-13890	3	Irrigated	0.231432	1585.87	353.653	7.5484	449.142	20.05	0.07856	519.481	49.3506
N09-13890	4	Irrigated	0.259419	1290.43	248.67	5.0868	441.817	19.7568	0.07728	389.61	31.9481
N09-13890	5	Irrigated	0.247578	1572.63	386.966	9.0154	476.748	20.986	0.08126	649.351	61.5584
N09-13890	1	Non-irrigated	0.22282	1530.44	528.008	18.9416	509.398	21.7851	0.08242	389.61	63.3766
N09-13890	2	Non-irrigated	0.202368	1679.44	316.226	5.7474	675.466	29.7157	0.11454	649.351	36.1039
N09-13890	3	Non-irrigated	0.205597	2155.31	408.151	6.997	969.716	41.539	0.15666	519.481	46.7532
N09-13890	4	Non-irrigated	0.18084	2352.81	426.881	7.996	1097.53	46.6158	0.17482	649.351	57.6623
N09-13890	5	Non-irrigated	0.217438	2287.33	543.744	12.998	894.992	38.4526	0.14588	779.221	46.4935
NC-Raleigh	1	Irrigated	0.205597	1345.34	347.704	8.5064	380.909	16.8637	0.06562	519.481	50.9091
NC-Raleigh	2	Irrigated	0.193757	2774.93	913.261	28.3774	905.518	38.6183	0.14626	779.221	102.597
NC-Raleigh	3	Irrigated	0.256189	1406.28	363.152	9.5224	408.165	18.2246	0.07122	649.351	60.5195
NC-Raleigh	4	Irrigated	0.201292	2639.35	758.668	21.4456	961.426	42.1242	0.1623	1038.96	60
NC-Raleigh	5	Irrigated	0.173305	1020.67	297.823	10.9702	338.675	14.8203	0.05696	779.221	58.4416
NC-Raleigh	1	Non-irrigated	0.234661	1756.05	363.702	9.1576	712.396	31.9995	0.12542	1136.36	32.1429
NC-Raleigh	2	Non-irrigated	0.213132	1641.12	328.877	8.111	663.916	28.9598	0.11096	779.221	40
NC-Raleigh	3	Non-irrigated	0.209903	2417.63	451.159	8.9618	1114.49	47.5081	0.17874	519.481	32.4675
NC-Raleigh	4	Non-irrigated	0.233584	1788.05	344.843	9.4804	726.458	32.9795	0.1304	1038.96	42.3377
NC-Raleigh	5	Non-irrigated	0.276642	2472.15	531.812	12.5812	1021.22	43.7575	0.16564	909.091	58.7013
NTCPR94-5157	1	Irrigated	0.23789	1215	324.397	7.9244	323.104	13.9656	0.05336	519.481	36.6234
NTCPR94-5157	2	Irrigated	0.255113	735.714	392.308	18.7236	138.74	6.25954	0.02472	519.481	52.4675
NTCPR94-5157	3	Irrigated	0.269107	1263.27	473.194	15.6528	316.193	13.8053	0.05322	519.481	84.1558
NTCPR94-5157	4	Irrigated	0.241119	1769.99	535.006	15.723	627.262	26.5153	0.09946	519.481	58.7013
NTCPR94-5157	5	Irrigated	0.201292	1712.7	454.353	13.7238	547.101	23.6177	0.0901	649.351	69.3506
NTCPR94-5157	1	Non-irrigated	0.242196	1774.46	329.271	6.6454	722.821	31.9886	0.1241	519.481	30.6494
NTCPR94-5157	2	Non-irrigated	0.206674	1639.3	331.943	7.3644	666.361	29.0138	0.11088	649.351	44.6753
NTCPR94-5157	3	Non-irrigated	0.213132	782.531	165.715	3.9698	307.075	13.241	0.05022	389.61	27.2727
NTCPR94-5157	4	Non-irrigated	0.152853	1438.18	293.385	1.0432	623.393	26.9203	0.10222	649.351	50
NTCPR94-5157	5	Non-irrigated	0.218515	1766.14	321.762	6.3722	817.199	34.5993	0.12944	519.481	38.1818
R01-581F	1	Irrigated	0.201292	1310.53	281.075	5.5696	453.445	20.2375	0.07908	519.481	45.4545
R01-581F	2	Irrigated	.	.	.	.	.	.	.	.	.
R01-581F	3	Irrigated	0.201292	2427.58	580.826	14.684	849.731	37.2513	0.14382	519.481	80.5195
R01-581F	4	Irrigated	0.170075	1595.54	410.414	10.1574	533.552	23.0609	0.08806	519.481	62.5974
R01-581F	5	Irrigated	0.228202	1414.1	426.388	14.5072	428.228	19.0781	0.07446	519.481	72.7273
R01-581F	1	Non-irrigated	0.187298	2078.81	376.363	6.6874	926.762	41.3792	0.161	779.221	79.2208
R01-581F	2	Non-irrigated	0.20775	1064.77	189.06	3.91	509.854	22.1275	0.08426	519.481	43.8961
R01-581F	3	Non-irrigated	0.185145	1501.51	275.584	6.2454	664.925	29.2494	0.11276	519.481	41.5584
R01-581F	4	Non-irrigated	0.16577	1784.54	311.141	6.274	846.727	37.5644	0.14558	649.351	40.2597
R01-581F	5	Non-irrigated	0.179763	1704.54	281.46	5.0356	812.125	35.6241	0.13688	811.688	62.987
SC07-1518RR	1	Irrigated	0.212056	1637.93	403.322	9.705	491.11	21.8432	0.0853	779.221	65.974
SC07-1518RR	2	Irrigated	0.218515	2053.4	452.126	9.501	559.724	24.7914	0.0966	649.351	59.4805
SC07-1518RR	3	Irrigated	0.234661	1741.8	387.284	8.3322	597.497	26.2052	0.10116	909.091	68.8312
SC07-1518RR	4	Irrigated	0.242196	1598.92	334.843	7.2222	520.13	23.5175	0.0928	779.221	47.013
SC07-1518RR	5	Irrigated	0.186222	1725.73	399.922	9.5824	570.088	25.0696	0.097	519.481	46.2338
SC07-1518RR	1	Non-irrigated	0.188375	1443.1	311.005	8.4088	590.289	26.5149	0.10394	909.091	64.1558
SC07-1518RR	2	Non-irrigated	.	.	.	.	.	.	.	.	.
SC07-1518RR	3	Non-irrigated	0.223897	1765.38	320.106	7.1942	780.167	33.5721	0.12722	779.221	38.961
SC07-1518RR	4	Non-irrigated	0.205597	2537.05	491.181	9.6872	1123.75	48.2822	0.18266	649.351	36.6234
SC07-1518RR	5	Non-irrigated	0.245425	2688.29	460.635	7.8246	1252.8	53.3625	0.2007	649.351	41.8182
SC14-1127	1	Irrigated	0.232508	1763.77	369.585	7.3224	606.944	26.6285	0.10254	649.351	56.1039
SC14-1127	2	Irrigated	0.194833	2243.47	520.529	11.5184	585.114	25.7354	0.09978	519.481	67.013
SC14-1127	3	Irrigated	0.199139	1643.92	371.223	8.6898	529.972	23.5248	0.09156	519.481	51.9481
SC14-1127	4	Irrigated	0.184069	1201.94	414.622	12.3986	328.802	14.6663	0.05722	519.481	89.8701
SC14-1127	5	Irrigated	0.181916	1633.05	764.979	53.258	489.175	20.7674	0.07818	519.481	122.597
SC14-1127	1	Non-irrigated	0.159311	1524.92	390.188	9.5346	511.516	22.8249	0.08914	649.351	65.4545
SC14-1127	2	Non-irrigated	0.127018	1668.05	365.375	8.6836	648.733	28.5678	0.11026	649.351	43.6364
SC14-1127	3	Non-irrigated	0.149623	2486.71	397.627	6.7248	1097.67	49.1702	0.19238	649.351	38.1818
SC14-1127	4	Non-irrigated	0.185145	2084.98	417.959	9.2802	862.591	37.4503	0.14318	649.351	53.2468
SC14-1127	5	Non-irrigated	0.123789	1912.22	367.441	6.53117	828.736	35.9658	0.137217	541.126	33.3333

## Sheet: Field data-Pendleton, SC
S1 File. Data from the field study conducted at Pendleton, SC. Rows 11 and 30 contain missing data because those plots were not harvested.
Genotype	Replication	Irriagtion	Yield (kg/m2)
Boggs	1	Irrigated	0.168449
Boggs	2	Irrigated	0.231923
Boggs	3	Irrigated	0.241688
Boggs	4	Irrigated	0.168449
Boggs	5	Irrigated	0.187979
Boggs	1	Non-irrigated	0.141595
Boggs	2	Non-irrigated	0.172843
Boggs	3	Non-irrigated	0.163078
Boggs	4	Non-irrigated	.
Boggs	5	Non-irrigated	0.21874
Crockett	1	Irrigated	0.163567
Crockett	2	Irrigated	0.163567
Crockett	3	Irrigated	0.148919
Crockett	4	Irrigated	0.175773
Crockett	5	Irrigated	0.222158
Crockett	1	Non-irrigated	0.192374
Crockett	2	Non-irrigated	0.124994
Crockett	3	Non-irrigated	0.14306
Crockett	4	Non-irrigated	0.125971
Crockett	5	Non-irrigated	0.129877
N06-7023	1	Irrigated	0.185538
N06-7023	2	Irrigated	0.212392
N06-7023	3	Irrigated	0.249012
N06-7023	4	Irrigated	0.175773
N06-7023	5	Irrigated	0.268542
N06-7023	1	Non-irrigated	0.171867
N06-7023	2	Non-irrigated	0.197256
N06-7023	3	Non-irrigated	.
N06-7023	4	Non-irrigated	0.171867
N06-7023	5	Non-irrigated	0.156243
N09-12854	1	Irrigated	0.175773
N09-12854	2	Irrigated	0.205069
N09-12854	3	Irrigated	0.224599
N09-12854	4	Irrigated	0.197745
N09-12854	5	Irrigated	0.229481
N09-12854	1	Non-irrigated	0.143548
N09-12854	2	Non-irrigated	0.199209
N09-12854	3	Non-irrigated	0.139642
N09-12854	4	Non-irrigated	0.181632
N09-12854	5	Non-irrigated	0.158196
N09-13890	1	Irrigated	0.22704
N09-13890	2	Irrigated	0.197745
N09-13890	3	Irrigated	0.261218
N09-13890	4	Irrigated	0.251453
N09-13890	5	Irrigated	0.253894
N09-13890	1	Non-irrigated	0.195303
N09-13890	2	Non-irrigated	0.199209
N09-13890	3	Non-irrigated	0.195303
N09-13890	4	Non-irrigated	0.180656
N09-13890	5	Non-irrigated	0.188468
NC-Raleigh	1	Irrigated	0.229481
NC-Raleigh	2	Irrigated	0.202627
NC-Raleigh	3	Irrigated	0.244129
NC-Raleigh	4	Irrigated	0.214834
NC-Raleigh	5	Irrigated	0.236805
NC-Raleigh	1	Non-irrigated	0.282213
NC-Raleigh	2	Non-irrigated	0.221669
NC-Raleigh	3	Non-irrigated	0.221669
NC-Raleigh	4	Non-irrigated	0.177726
NC-Raleigh	5	Non-irrigated	0.147942
NTCPR94-5157	1	Irrigated	0.178214
NTCPR94-5157	2	Irrigated	0.224599
NTCPR94-5157	3	Irrigated	0.163567
NTCPR94-5157	4	Irrigated	0.244129
NTCPR94-5157	5	Irrigated	0.244129
NTCPR94-5157	1	Non-irrigated	0.213857
NTCPR94-5157	2	Non-irrigated	0.222646
NTCPR94-5157	3	Non-irrigated	0.191397
NTCPR94-5157	4	Non-irrigated	0.157707
NTCPR94-5157	5	Non-irrigated	0.163078
R01-581F	1	Irrigated	0.209951
R01-581F	2	Irrigated	0.168449
R01-581F	3	Irrigated	0.200186
R01-581F	4	Irrigated	0.197745
R01-581F	5	Irrigated	0.214834
R01-581F	1	Non-irrigated	0.137689
R01-581F	2	Non-irrigated	0.169914
R01-581F	3	Non-irrigated	0.159172
R01-581F	4	Non-irrigated	0.13183
R01-581F	5	Non-irrigated	0.207998
SC07-1518RR	1	Irrigated	0.197745
SC07-1518RR	2	Irrigated	0.224599
SC07-1518RR	3	Irrigated	0.178214
SC07-1518RR	4	Irrigated	0.222158
SC07-1518RR	5	Irrigated	0.249012
SC07-1518RR	1	Non-irrigated	0.256824
SC07-1518RR	2	Non-irrigated	0.167961
SC07-1518RR	3	Non-irrigated	0.17089
SC07-1518RR	4	Non-irrigated	0.181632
SC07-1518RR	5	Non-irrigated	0.174308
SC14-1127	1	Irrigated	0.148919
SC14-1127	2	Irrigated	0.112299
SC14-1127	3	Irrigated	0.161125
SC14-1127	4	Irrigated	0.219716
SC14-1127	5	Irrigated	0.183097
SC14-1127	1	Non-irrigated	0.143548
SC14-1127	2	Non-irrigated	0.141595
SC14-1127	3	Non-irrigated	0.172843
SC14-1127	4	Non-irrigated	0.112299
SC14-1127	5	Non-irrigated	0.152337

## Sheet: Controlled Environment Data
S1 File. Data from the controlled environmental experiments. Cells without data correspond to those plants that did not germinate.
Genotype	Hardpan presence	Run	Replication	Total Root Length (cm)	Total Root Surface Area (cm2)	Total Root Volume (cm3)	Fine Root (diameter 0-0.25mm) Length (cm)	Fine Root (diameter 0-0.25mm) Surface Area (cm2)	Fine Root (diameter 0-0.25mm) Volume (cm3)	Shoot Dry Weight (g)	Root Dry Weight (g)	Soil water content at harvest (Kg)	Water Use (kg)	Water Use Efficiency (g/kg)	Penetrated Root Length (cm/cm)
Boggs	No	1	1	3167.14	367.316	3.39	1675.88	71.3608	0.2689	1.4	0.5	1.33356	1.02058	1.37177	.
Boggs	No	1	2	536.582	130.337	2.519	301.91	13.6363	0.0538	0.3	0.2	1.06141	0.249476	1.20252	.
Boggs	No	1	3	5472.26	628.394	5.856	3033.5	128.43	0.4812	1.9	0.5	1.56036	0.635029	2.99199	.
Boggs	No	1	4	4147.76	561.624	6.135	2302.34	98.828	0.3746	1.7	0.5	0.857289	0.816466	2.08215	.
Boggs	No	2	1	5651.19	746.585	7.926	2826.49	121.409	0.4607	2.6	0.9	1.22016	1.24738	2.08437	.
Boggs	No	2	2	4729.96	618.581	6.44	2009.85	88.567	0.3427	2	0.8	1.2882	0.748427	2.67227	.
Boggs	No	2	3	4536.63	631.87	7.023	1895.23	83.4856	0.3231	1.5	0.8	1.08408	0.635029	2.3621	.
Boggs	No	2	4	5517.53	766.968	8.558	2366.89	103.309	0.397	2.2	0.8	1.53768	0.816466	2.69454	.
Boggs	Yes	1	1	1666.62	180.094	1.549	963.281	41.9297	0.1606	0.5	0.2	0.76657	0.362874	1.37789	0
Boggs	Yes	1	2	2073.99	219.077	1.842	1161.31	50.3752	0.1924	0.6	0.4	0.698532	0.521631	1.15024	0
Boggs	Yes	1	3	2854.54	271.807	2.06	1678.54	70.2957	0.2609	0.9	0.3	0.743891	0.54431	1.65347	0
Boggs	Yes	1	4	2286.16	229.942	1.84	1317.39	55.8591	0.2096	0.7	0.2	0.857289	0.408233	1.71471	0
Boggs	Yes	2	1	2896.42	383.48	4.04	1285.27	56.2042	0.2163	1.4	0.6	1.06141	0.453592	3.08647	0
Boggs	Yes	2	2	5284.57	743.379	8.323	2254.98	97.9172	0.3748	1.9	0.8	0.290299	0.771106	2.46399	0.374283
Boggs	Yes	2	3	4479.63	601.744	6.468	2020.39	88.1108	0.3384	1.5	0.7	0.653172	0.56699	2.64555	0.312207
Boggs	Yes	2	4	3952.77	517.476	5.451	1751.17	76.9677	0.2973	1.5	0.9	0.721211	0.408233	3.67437	0.278803
Crockett	No	1	1	1452.81	164.46	1.482	758.713	33.2676	0.128	0.8	0.2	1.33356	0.408233	1.95967	.
Crockett	No	1	2	464.531	80.2397	1.103	218.537	9.901	0.0391	0.4	0.3	1.03873	0.272155	1.46975	.
Crockett	No	1	3	3196.7	482.25	5.919	1451.33	62.6232	0.2386	1.7	0.3	0.902648	0.703068	2.41798	.
Crockett	No	1	4	2748.58	296.476	2.545	1539.65	64.4157	0.2392	1.5	0.4	1.19748	0.612349	2.44958	.
Crockett	No	2	1	5844.85	830.303	9.386	2532.36	110.282	0.4228	2.3	1	0.970687	0.839145	2.74088	.
Crockett	No	2	2	5956.3	908.057	11.115	2363.48	104.58	0.4059	1.8	0.8	1.19748	0.703068	2.56021	.
Crockett	No	2	3	6476.73	952.318	11.144	2786.26	118.499	0.446	2.5	1	1.10676	0.861825	2.90082	.
Crockett	No	2	4	4194.54	561.639	6.011	1791.35	80.4062	0.3156	1.7	0.6	0.857289	0.839145	2.02587	.
Crockett	Yes	1	1	1323.77	137.642	1.139	832.179	35.3735	0.1326	0.7	0.2	0.721211	0.498951	1.40294	0
Crockett	Yes	1	2	1483.43	146.89	1.157	842.048	35.8556	0.135	0.6	0.3	0.653172	0.408233	1.46975	0
Crockett	Yes	1	3	2229.17	279.083	2.78	1220.52	52.0873	0.1964	0.6	0.3	0.675852	0.54431	1.10231	0
Crockett	Yes	1	4	2008.24	241.015	2.302	989.299	43.1471	0.1656	0.7	0.2	1.2882	0.430912	1.62446	0
Crockett	Yes	2	1	2949.63	467.192	5.889	1138.23	49.718	0.1915	1.3	0.7	0.517095	0.498951	2.60547	0
Crockett	Yes	2	2	4839.58	705.101	8.19	1925.95	85.8284	0.3354	1.8	0.8	0.607813	0.612349	2.9395	0.330457
Crockett	Yes	2	3	6325.71	1011	12.963	2415.83	106.777	0.4146	3.3	1.1	1.2882	1.1113	2.96949	0
Crockett	Yes	2	4	1404.86	150.56	1.284	862.814	40.4159	0.1633	0.3	0.4	0.879968	0.317514	0.944839	0
N06-7023	No	1	1	2524	321.818	3.273	1239	55.3721	0.2164	0.8	0.4	1.33356	0.430912	1.85653	.
N06-7023	No	1	2	159.259	87.2563	3.804	62.9959	2.4158	0.0084	0.2	0.1	0.743891	0.181437	1.10231	.
N06-7023	No	1	3	174.288	136.391	8.494	52.5711	2.4305	0.0098	0.1	0.1	0.471736	0.204116	0.489917	.
N06-7023	No	1	4	2559.42	293.267	2.674	1478.2	60.2211	0.2188	1.3	0.5	0.834609	0.771106	1.68589	.
N06-7023	No	2	1	5822.9	799.711	8.781	2455.34	107.784	0.4159	1.4	0.9	1.19748	0.657708	2.1286	.
N06-7023	No	2	2	4647.4	633.038	6.926	1833.62	78.1562	0.2947	1.6	0.9	1.24284	0.793786	2.01566	.
N06-7023	No	2	3	4503.18	610.468	6.597	1927.24	85.3256	0.3315	1.5	0.9	1.10676	0.56699	2.64555	.
N06-7023	No	2	4	4282.62	681.293	8.647	1626.96	70.1206	0.2669	1.5	0.9	1.10676	0.748427	2.0042	.
N06-7023	Yes	1	1	998.721	107.277	0.917	624.471	27.2062	0.1039	0.4	0.2	0.925328	0.408233	0.979833	0
N06-7023	Yes	1	2	1780.78	190.807	1.627	964.811	41.985	0.1608	0.5	0.3	0.902648	0.385553	1.29684	0
N06-7023	Yes	1	3	1639.61	175.899	1.502	825.443	36.7614	0.1433	0.4	0.3	0.675852	0.385553	1.03747	0
N06-7023	Yes	1	4	1818.63	194.486	1.655	1041.18	44.8384	0.1702	0.5	0.3	0.81193	0.385553	1.29684	0
N06-7023	Yes	2	1	2497.46	318.158	3.225	1073.19	46.7731	0.1797	0.9	0.5	0.879968	0.362874	2.4802	0
N06-7023	Yes	2	2	3794.21	481.023	4.867	1743.33	75.7579	0.2902	1.4	.	0.630493	0.657708	2.1286	0.192667
N06-7023	Yes	2	3	5911.98	861.274	10.007	2287.72	101.959	0.3988	1.7	0.9	1.06141	0.680388	2.49857	0.326477
N06-7023	Yes	2	4	3961.98	602.24	7.293	1602.79	69.0562	0.2628	1.4	0.7	0.698532	0.408233	3.42942	0.312651
N09-12854	No	1	1	1523.76	184.61	1.78	731.23	32.2588	0.1248	0.8	0.3	1.08408	0.362874	2.20462	.
N09-12854	No	1	2	2712.37	263.462	2.036	1660.84	69.9687	0.2609	1.2	0.4	0.993366	0.612349	1.95967	.
N09-12854	No	1	3	2373.76	248.314	2.067	1471.82	62.8873	0.237	1.3	0.6	0.993366	0.703068	1.84904	.
N09-12854	No	1	4	3181.96	324.903	2.64	1884.76	79.914	0.2994	1.3	0.4	1.08408	0.680388	1.91067	.
N09-12854	No	2	1	3053.58	410.841	4.399	1337.63	59.646	0.2331	1.3	0.7	0.970687	0.680388	1.91067	.
N09-12854	No	2	2	6064.03	822.448	8.893	2591.32	115.435	0.4506	2	1.2	0.879968	0.680388	2.9395	.
N09-12854	No	2	3	4601.26	656.772	7.522	1743.12	77.4784	0.3021	1.7	0.9	0.698532	0.907184	1.87393	.
N09-12854	No	2	4	4970.42	749.983	9.036	1771.58	79.5116	0.312	1.5	0.9	1.26552	0.839145	1.78753	.
N09-12854	Yes	1	1	2377.1	237.477	1.888	1425.22	60.9222	0.2296	0.6	0.2	0.948007	0.56699	1.05822	0
N09-12854	Yes	1	2	5225.28	617.069	5.859	2837.62	120.792	0.4539	1.6	0.6	1.4016	1.3381	1.19573	0
N09-12854	Yes	1	3	1704	214.118	2.141	841.53	38.1215	0.1505	0.4	0.4	0.562454	0.317514	1.25979	0
N09-12854	Yes	1	4	1844.48	212.868	1.955	957.745	41.5413	0.1586	0.7	0.2	0.721211	0.430912	1.62446	0
N09-12854	Yes	2	1	3196.24	445.722	4.946	1266.17	57.2317	0.2259	1	0.5	0.948007	0.453592	2.20462	0
N09-12854	Yes	2	2	.	.	.	.	.	.	.	.	.	.	.	0
N09-12854	Yes	2	3	3658.62	552.48	6.657	1359.14	61.2582	0.2414	1	0.9	0.879968	0.408233	2.44958	0.248248
N09-12854	Yes	2	4	2772.96	379.454	4.132	1098.43	48.8048	0.1902	0.9	0.7	1.1748	0.408233	2.20462	0
N09-13890	No	1	1	4697.75	576.863	5.638	2816.19	119.556	0.4486	1.4	0.5	1.4016	0.612349	2.28628	.
N09-13890	No	1	2	1800.41	199.543	1.76	959.35	41.6816	0.1595	0.6	0.3	1.42428	0.340194	1.7637	.
N09-13890	No	1	3	2299.32	338.319	3.961	1085.9	46.148	0.1737	1.1	0.3	0.834609	0.680388	1.61672	.
N09-13890	No	1	4	3491.78	441.667	4.565	1776.23	76.1974	0.2887	1.4	0.4	0.970687	0.748427	1.87059	.
N09-13890	No	2	1	5319.86	932.431	13.029	2103.21	91.4685	0.3509	2.4	1.1	0.834609	0.748427	3.20673	.
N09-13890	No	2	2	5519.78	878.298	11.166	1965.1	86.1999	0.3328	1.9	0.9	0.879968	0.816466	2.3271	.
N09-13890	No	2	3	5276.17	966.811	14.64	1797.14	78.5748	0.3028	1.7	1.1	0.993366	0.839145	2.02587	.
N09-13890	No	2	4	5895.9	898.381	10.904	2310.15	101.26	0.3909	2.1	1.1	0.925328	0.884504	2.37421	.
N09-13890	Yes	1	1	2304.11	220.968	1.686	1367.77	56.7685	0.2092	0.9	0.3	0.743891	0.54431	1.65347	0
N09-13890	Yes	1	2	1942.54	207.973	1.772	1039.17	45.2037	0.1731	0.5	0.5	0.834609	0.430912	1.16033	0
N09-13890	Yes	1	3	2351.23	280.463	2.662	1232.02	52.0458	0.1946	0.8	0.4	0.743891	0.453592	1.7637	0
N09-13890	Yes	1	4	3794.51	500.846	5.358	1915.94	80.5029	0.3007	1.1	0.4	0.267619	0.635029	1.7322	0.430255
N09-13890	Yes	2	1	5698.46	952.902	12.706	2097.55	90.0102	0.3415	1.9	1	1.03873	0.703068	2.70244	0.405451
N09-13890	Yes	2	2	5464.87	847.076	10.555	2181.18	94.3271	0.3601	2	1	0.925328	0.725747	2.75578	0.443359
N09-13890	Yes	2	3	4273.6	679.799	8.931	1726.75	75.1323	0.2884	1	0.7	0.857289	0.521631	1.91706	0.106071
N09-13890	Yes	2	4	5574.33	1026.44	15.307	2078.32	90.5992	0.3485	2.8	1.3	0.970687	0.975223	2.87114	0
NC-Raleigh	No	1	1	2606.68	305.584	2.851	1394.9	60.3381	0.23	1.7	0.6	1.76447	0.635029	2.67704	.
NC-Raleigh	No	1	2	1729.63	241.107	2.675	816.354	35.6955	0.1374	1	0.4	1.10676	0.430912	2.32066	.
NC-Raleigh	No	1	3	1698.76	203.714	1.944	1010.47	42.3334	0.1571	1.5	0.6	1.19748	0.680388	2.20462	.
NC-Raleigh	No	1	4	3883.4	434.652	3.955	2341.02	97.0795	0.3569	1.6	0.4	1.10676	0.771106	2.07494	.
NC-Raleigh	No	2	1	5182.97	932.772	13.803	1772.8	77.6923	0.2997	2.5	1	0.81193	0.816466	3.06198	.
NC-Raleigh	No	2	2	5832.22	927.077	11.795	2097.47	91.841	0.3541	2.3	1.2	1.03873	0.816466	2.81702	.
NC-Raleigh	No	2	3	.	.	.	.	.	.	.	.	.	.	.	.
NC-Raleigh	No	2	4	4473.24	699.699	8.819	1551.73	69.346	0.2716	2.2	0.9	0.948007	0.816466	2.69454	.
NC-Raleigh	Yes	1	1	600.108	77.6961	0.8	311.042	13.7407	0.0532	0.6	0.3	0.539774	0.340194	1.7637	0
NC-Raleigh	Yes	1	2	2181.27	264.818	2.752	1011.47	44.9705	0.1754	0.7	0.4	0.743891	0.430912	1.62446	0.287117
NC-Raleigh	Yes	1	3	3173.64	424.915	4.534	1465.06	64.7735	0.2513	1.3	0.5	0.494415	0.612349	2.12297	0.51287
NC-Raleigh	Yes	1	4	2860.25	390.23	4.282	1207.28	54.2703	0.2132	1.3	0.4	0.607813	0.635029	2.04715	0.529847
NC-Raleigh	Yes	2	1	2563.95	395.199	4.847	1009.76	44.5946	0.1729	1.2	0.6	0.857289	0.340194	3.5274	0
NC-Raleigh	Yes	2	2	2113.06	287.944	3.122	842.5	37.413	0.1458	0.9	0.5	0.585134	0.476272	1.88968	0
NC-Raleigh	Yes	2	3	4900.21	772.529	9.715	1899.2	82.6651	0.3173	1.8	1.1	0.81193	0.54431	3.30694	0.289842
NC-Raleigh	Yes	2	4	5028.95	847.567	11.476	1634.38	73.6864	0.2908	1.3	0.9	1.10676	0.680388	1.91067	0.294023
NTCPR94-5157	No	1	1	3112.98	292.97	2.194	1922.54	80.7663	0.3004	1.2	0.5	1.33356	0.56699	2.11644	.
NTCPR94-5157	No	1	2	372.557	160.576	5.508	146.161	5.812	0.0208	0.2	0.2	1.15212	0.158757	1.25979	.
NTCPR94-5157	No	1	3	2768.82	301.657	2.615	1637.85	67.8442	0.2496	1.5	0.5	0.970687	0.771106	1.94526	.
NTCPR94-5157	No	1	4	3493.52	333.212	2.529	2233.96	89.5578	0.3206	1.6	0.6	0.449056	0.680388	2.3516	.
NTCPR94-5157	No	2	1	5288.1	690.676	7.194	2447.63	105.054	0.398	2	0.9	0.653172	0.771106	2.59368	.
NTCPR94-5157	No	2	2	7466.88	980.46	10.246	3279.43	142.43	0.5452	2.2	1.1	1.15212	0.771106	2.85304	.
NTCPR94-5157	No	2	3	5208.89	718.743	7.905	2281.7	98.8486	0.3777	2	1	0.993366	0.907184	2.20462	.
NTCPR94-5157	No	2	4	7288.49	1050.13	12.072	2974.23	131.207	0.5083	2	1.2	1.08408	0.861825	2.32066	.
NTCPR94-5157	Yes	1	1	857.247	110.537	1.134	436.959	19.1177	0.0736	0.3	0.2	0.81193	0.340194	0.88185	0
NTCPR94-5157	Yes	1	2	2048.34	319.439	3.971	1007.81	44.3744	0.1714	0.6	0.2	0.76657	0.430912	1.39239	0.467261
NTCPR94-5157	Yes	1	3	3151.26	294.955	2.197	1974.01	81.6468	0.2996	1	0.4	0.698532	0.657708	1.52043	0
NTCPR94-5157	Yes	1	4	2553.89	256.824	2.055	1453.67	61.4893	0.2301	0.6	0.4	0.675852	0.453592	1.32277	0
NTCPR94-5157	Yes	2	1	6050.74	840.634	9.422	2610.16	115.103	0.4461	1.4	0.8	0.879968	0.56699	2.46918	0.210432
NTCPR94-5157	Yes	2	2	3206.92	463.499	5.331	1343.6	58.6825	0.2259	1	0.6	0.653172	0.430912	2.32066	0
NTCPR94-5157	Yes	2	3	5404.26	900.688	11.991	2102.37	90.5866	0.3448	1.7	1.1	0.948007	0.635029	2.67704	0.367457
NTCPR94-5157	Yes	2	4	4668.86	704.015	8.458	1715.56	74.5284	0.2855	1.1	0.9	0.857289	0.56699	1.94007	0.372874
R01-581F	No	1	1	2830.94	296.453	2.47	1553.57	65.9544	0.2479	1.2	0.4	1.01605	0.54431	2.20462	.
R01-581F	No	1	2	2364.34	305.943	3.15	1104.89	46.4632	0.1733	1.1	0.3	0.925328	0.680388	1.61672	.
R01-581F	No	1	3	3769.56	375.491	2.976	2518.04	105.241	0.3897	1.4	0.6	0.653172	0.657708	2.1286	.
R01-581F	No	1	4	5143.93	543.096	4.612	3135.62	129.395	0.4746	1.5	0.6	1.46964	0.839145	1.78753	.
R01-581F	No	2	1	5024.89	777.482	9.659	1937.91	86.1888	0.3365	1.9	1	1.08408	0.612349	3.1028	.
R01-581F	No	2	2	5350.77	844.771	10.837	1968.96	85.2602	0.3258	2	1.2	0.925328	0.793786	2.51957	.
R01-581F	No	2	3	6143.43	833.294	9.017	2621.43	114.668	0.4418	2.4	1	1.1748	0.725747	3.30694	.
R01-581F	No	2	4	6523.64	939.096	10.803	2650.15	116.582	0.4508	2.4	1	0.698532	0.929864	2.58102	.
R01-581F	Yes	1	1	1717.43	170.718	1.35	995.664	42.0905	0.1576	0.6	0.3	1.1748	0.408233	1.46975	0
R01-581F	Yes	1	2	2585.19	326.506	3.282	1414.84	60.1137	0.226	0.6	0.2	0.925328	0.362874	1.65347	0
R01-581F	Yes	1	3	1849.22	186.773	1.501	1017.05	43.2144	0.1626	0.7	0.3	1.10676	0.362874	1.92905	0
R01-581F	Yes	1	4	1709.07	206.867	1.993	832.777	36.7844	0.1426	0.5	0.4	1.06141	0.408233	1.22479	0
R01-581F	Yes	2	1	2680.38	310.044	2.854	1259.79	56.8429	0.224	0.9	0.6	0.81193	0.453592	1.98416	0
R01-581F	Yes	2	2	3424.89	447.188	4.808	1465.48	65.263	0.2546	0.8	0.7	1.26552	0.498951	1.60336	0.27269
R01-581F	Yes	2	3	5437.33	825.614	10.291	2156.55	94.1025	0.362	1.5	1	0.925328	0.635029	2.3621	0.432554
R01-581F	Yes	2	4	3447.06	518.217	6.378	1368	60.4799	0.2348	0.9	0.8	0.585134	0.58967	1.52628	0.376302
SC07-1518RR	No	1	1	2441.69	333.566	3.626	1048.55	45.182	0.172	1.5	0.3	1.06141	0.680388	2.20462	.
SC07-1518RR	No	1	2	2422.67	269.066	2.378	1292.56	56.2572	0.2154	1.1	0.5	0.902648	0.58967	1.86545	.
SC07-1518RR	No	1	3	3216.31	327.347	2.651	1923.33	80.2748	0.2975	1.6	0.7	0.948007	0.748427	2.13782	.
SC07-1518RR	No	1	4	3287.1	342.422	2.839	1975.97	81.2265	0.2971	1.6	0.6	0.81193	0.793786	2.01566	.
SC07-1518RR	No	2	1	6554.37	935.812	10.815	2563.5	111.315	0.4261	2.4	1.1	0.925328	0.725747	3.30694	.
SC07-1518RR	No	2	2	5572.75	759.955	8.266	2451.49	105.841	0.4033	2.1	1.2	1.15212	0.725747	2.89357	.
SC07-1518RR	No	2	3	5455.03	908.097	12.129	1902.12	83.135	0.3201	2.4	1.2	0.925328	0.771106	3.11241	.
SC07-1518RR	No	2	4	5040.67	831.187	11.026	1737.72	76.7479	0.2979	2.2	1.1	0.675852	0.839145	2.62172	.
SC07-1518RR	Yes	1	1	1226.61	106.755	0.739	768.482	32.7176	0.123	2.4	0.2	0.857289	0.56699	4.23288	0
SC07-1518RR	Yes	1	2	1847.65	192.062	1.589	963.237	42.7609	0.1662	0.8	0.3	0.857289	0.725747	1.10231	0
SC07-1518RR	Yes	1	3	1111.43	126.232	1.141	585.682	25.7878	0.0997	0.5	0.3	0.562454	0.408233	1.22479	0
SC07-1518RR	Yes	1	4	1783.86	190.334	1.616	1044.27	44.1416	0.1651	0.8	0.2	1.35624	0.362874	2.20462	0
SC07-1518RR	Yes	2	1	2934.87	386.764	4.056	1306.93	57.1927	0.2202	1.2	0.7	0.879968	0.498951	2.40504	0
SC07-1518RR	Yes	2	2	5488.97	921.151	12.638	2017.05	87.5279	0.3352	2.1	1.2	0.562454	0.748427	2.80589	0.483602
SC07-1518RR	Yes	2	3	3909.66	549.155	6.144	1640.64	72.9197	0.2843	1.1	0.7	1.03873	0.385553	2.85304	0
SC07-1518RR	Yes	2	4	4346.24	675.186	8.479	1590.04	69.8768	0.2701	1.3	0.9	1.44696	0.58967	2.20462	0.456932
SC14-1127	No	1	1	417.218	183.833	6.446	87.9196	4.1071	0.0167	0.3	0.3	1.19748	0.272155	1.10231	.
SC14-1127	No	1	2	1802.19	221.29	2.162	935.133	40.7145	0.156	0.6	0.2	1.46964	0.476272	1.25979	.
SC14-1127	No	1	3	3449.19	480.756	5.366	1601.88	69.5988	0.2665	1.5	0.4	1.10676	0.703068	2.13351	.
SC14-1127	No	1	4	2607.45	263.205	2.114	1643.83	69.6247	0.2606	1.1	0.4	1.12944	0.54431	2.02091	.
SC14-1127	No	2	1	3447.18	701.375	11.356	1287.54	55.6636	0.2125	2.2	1	0.857289	0.680388	3.23345	.
SC14-1127	No	2	2	5898.48	899.465	11.025	2358.46	103.981	0.403	2.4	1	1.24284	0.657708	3.64903	.
SC14-1127	No	2	3	4800.55	655.709	7.183	2031.7	90.2237	0.3511	1.7	0.8	1.6284	0.771106	2.20462	.
SC14-1127	No	2	4	4683.01	662.735	7.474	1949.06	84.9641	0.326	1.3	0.9	1.08408	0.793786	1.63772	.
SC14-1127	Yes	1	1	1411.95	134.409	1.018	882.612	38.2984	0.1461	0.5	0.3	0.970687	0.498951	1.0021	0
SC14-1127	Yes	1	2	3302.8	388.242	3.914	1840.09	78.8381	0.2982	1.1	0.5	1.08408	0.453592	2.42509	0.31642
SC14-1127	Yes	1	3	1881.43	196.986	1.641	1023.08	43.7543	0.1654	0.6	0.3	0.78925	0.748427	0.801682	0
SC14-1127	Yes	1	4	1082.68	178.887	2.352	556.918	25.9344	0.1044	0.3	0.3	0.857289	0.385553	0.778103	0
SC14-1127	Yes	2	1	3510.2	506.449	5.815	1456.05	64.0977	0.2482	1.3	0.6	0.902648	0.56699	2.29281	0
SC14-1127	Yes	2	2	4259.11	676.529	8.557	1797.81	77.9271	0.2981	1.7	0.6	0.834609	0.56699	2.99829	0.261618
SC14-1127	Yes	2	3	2512.64	382.004	4.622	1013.41	44.9688	0.1755	1	1.5	1.01605	0.408233	2.44958	0
SC14-1127	Yes	2	4	2973.75	426.69	4.872	1266.26	55.5143	0.2143	1	0.6	0.81193	0.430912	2.32066	0
